# Supplementary material for: Gut microbiome profiles associated with steatosis severity in metabolic associated fatty liver disease
Source: Hepatoma Res. Author manuscript; Available in PMC 2023 Jan 27. (PMC9881202; doi:10.20517/2394-5079.2021.55)
Supplement: Supplementary Tables [file NIHMS1854425-supplement-Supplementary_Tables.xlsx]

## Sheet: Beta_diversity
Univariate analysis of Beta-Diversity
Variable	p-value
BMI	0.65
Advanced Fibrosis	0.28
Steatosis	0.01
Cholesterol	0.37
Triglyceride	0.09
HDL	0.07
LDL	0.36
HbA1c	0.02
Steatosis/HbA1c	0.01
LFT	0.42
Age	0.3
Gender	0.83
Race/Ethnicity	0.24

## Sheet: alpha_diversity
Univariate analysis of Alpha-Diversity
Variable	p-value (chao1)	p-value (shannon)
BMI	0.24	0.34
Advanced Fibrosis	0.07	0.09
Steatosis	0.91	0.57
Cholesterol	0.72	0.24
Triglyceride	0.39	0.61
HDL	0.19	0.36
LDL	0.54	0.34
HbA1c	0.44	0.67
Steatosis/HbA1c	0.72	0.84
LFT	0.73	0.39
Age	0.003	0.02
Gender	0.78	0.84
Race/Ethnicity	0.3	0.046
